# Supplementary material for: Section level search functionality in Europe PMC
Source: J Biomed Semantics. 2015 Mar 10;6:7. doi: 10.1186/s13326-015-0003-7 (PMC4359544; doi:10.1186/s13326-015-0003-7)
Supplement: Additional file 2: — This MS excel file contains the data used to generate Figures S1 and S2 provided from Additional file 1 . This data covers the frequencies of sections in the OA set as well as the 100-article test set. Table S2. Frequency and Section Title. [file 13326_2015_3_MOESM2_ESM.xlsx]

## Sheet: OA_Articles-SectionTitles
Frequency and Section Title
110934 methods
105176 materials and methods
86593 authors' contributions
85316 conclusion
73677 competing interests
63480 conclusions
61180 supplementary material
32432 supporting information
9594 case report
8204 funding
5952 conflict of interest statement
5773 case presentation
5683 supplementary data
5630 list of abbreviations
4960 material and methods
4688 consent
3373 patients and methods
1990 experimental procedures
1854 authors’ contributions
1755 electronic supplementary material
1685 implementation
1599 list of abbreviations used
1556 key messages
1515 discussion and conclusion
1506 methods/design
1440 methodology
1313 discussion and conclusions
1278 limitations
1275 subjects and methods
1273 supplemental material
1241 authors' information
1172 background
1138 author contributions
1001 future directions
983 additional data files
891 results/discussion
884 acknowledgements
862 appendix
809 conflict of interests
701 methods and materials
679 case reports
673 objective
658 statistical analysis
651 note
641 conflict of interest
537 disclosures
529 treatment
511 results and discussions
496 aim
493 epidemiology
488 objectives
487 acknowledgments
454 diagnosis
454 case
441 discussions
436 findings
434 general discussion
428 disclosure statement
414 disclosure of interest
414 availability
399 construction and content
371 result
365 additional information
359 introduction
349 declaration of competing interests
343 summary and conclusions
326 analysis
319 author's contributions
314 materials and methodology
313 experimental results
311 notes
306 experiment 2
305 conclusions and future directions
196 disclaimer
194 safety and tolerability
194 implications for clinical practice
192 comment
188 endnotes
186 results & discussion
186 prognosis
184 utility
184 result and discussion
184 major recent advances
182 summary and conclusion
174 case history
172 outlook
172 conclusions and future work
169 pathogenesis
169 design
169 conclusions and recommendations
169 abbreviations used
167 statistics
167 complications
166 etiology
162 comments
159 classification and features
153 conclusion and perspectives
152 study limitations
152 genome properties
151 conflicts of interest
150 experimental methods
149 ethical approval
146 author's information
144 genome sequencing and annotation
143 model
143 conclusions and future perspectives
143 case 1
142 safety
142 clinical features
142 case presentations
142 applications
141 pharmacokinetics
141 external data objects
139 conclusion and future directions
137 clinical presentation
136 grants
135 mechanism of action
135 future developments
134 testing the hypothesis
134 online data
134 conclusions and outlook
134 accession number
133 limitations of the study
133 author information
132 experiment
130 systematics
130 patients
130 correction
129 definition
129 clinical implications
126 aims
125 surgical technique
124 interpretation
124 data
122 the future
122 presentation of the hypothesis
122 perspective
120 future prospects
120 experiment 3
120 clinical description
119 funding information
119 data and methods
119 conflicts of interests
119 authors’ contribution
116 electronic supplementary materials
116 about the author
113 implications of the hypothesis
112 measures
110 risk factors
110 evaluation
109 study design
109 efficacy
109 declaration of interest
108 pharmacology
108 conclusion and discussion
105 implications
104 note added in proof
104 literature review
104 experimental procedure
101 definitions
101 clinical trials
99 material and method
98 supplementary materials
98 supplementary information
98 editorial board
98 classification
97 clinical studies
96 procedure
96 future work
95 technique
95 pathology
94 results and conclusions
93 setting
93 founding editors
93 commentary
92 misc
92 editorial and production
92 conclusion and outlook
91 statistical methods
91 history
89 statistical analyses
89 prevention
89 localization and function
89 algorithm
88 sources of funding
88 hypothesis
88 future development
87 ethical considerations
87 characteristic structural features
87 acknowledgement
86 results and conclusion
86 iii. results
86 frontiers
86 authors' response
85 recommendation
85 indications
84 summary of results
83 iv. discussion
83 financial support
83 context
82 summary and future directions
82 research design and methods
82 aims and objectives
81 design and methods
81 approach
80 diagnostic methods
78 simulation results
78 methods and subjects
78 appendix a
77 consent statement
76 materials & methods
76 discussions and conclusion
75 performance evaluation
74 consequences
74 conclusions and discussion
74 conclusion and future perspectives
74 authors
74 author’s contributions
73 unresolved questions
73 experimental setup
73 case 3
73 application
72 summary and outlook
72 overview
72 drug interactions
72 conclusion and recommendations
72 authorship statement by all authors
72 abbreviation
71 participants and methods
71 final remarks
71 data collection
70 incidence
70 ii. methods
70 database content
70 clinical manifestations
69 transparency declarations
69 genetics
69 future plans
69 description
69 appendix 2
68 web interface
68 related works
68 future research
68 case study
67 outcomes
67 conclusion and future work
66 conclusions and forward look
66 competing interest statement by all authors
66 authors’ information
66 appendices
65 therapy
65 review
64 strengths and limitations
64 disease overview
63 outcome
63 ethics statement by all authors
63 conclusion:
63 case studies
62 patients and method
62 ethics
62 contributors
62 authors' informations
60 observations and results
60 key points
60 computational methods
59 contributions by the authors
58 observations
58 current therapy options
56 place in therapy
56 learning objectives
56 concluding comments
56 clinical efficacy
56 additional files
55 questions that this paper raises
55 experiments and results
55 examples
54 validation
54 features
54 authors information
53 patient group/population
53 discussion:
52 supplementary figures
52 results and analysis
52 next steps
52 lessons learned
52 discussions and conclusions
52 conclusions and future prospects
52 cme author
52 challenges
52 aetiology
51 references and recommended reading
51 observation
51 histopathology
51 genetic counseling
51 experiment 4
51 antenatal diagnosis
50 summary and perspectives
50 methods and procedures
50 interventions
50 experimental results and discussion
50 cases
49 the case
49 subjects
49 purpose of the study
49 models
49 example
49 editorial / peer-review statement
49 author's contribution
49 adverse effects
48 operative technique
48 future
48 contributions
48 concluding remarks and future directions
47 summary and discussion
47 design and implementation
47 conclusion and perspective
47 case report 2
46 tolerability
46 the model
46 epilogue
46 about the authors
45 pharmacodynamics
45 measurements
45 experimental design
45 availability & requirements
45 adverse events
45 acknowledgment
44 system architecture
44 résultats
44 questions
44 patient et observation
44 conflicts of interest statement
44 chemistry
44 case report 1
43 study 2
43 simulations
43 simulation
43 pathological findings
43 discussion and future directions
43 contraindications
42 prevalence
42 management including treatment
42 imaging
42 discussion and evaluation
42 database contents
42 contribution des auteurs
42 combination therapy
42 closing remarks
42 answers
41 future challenges
41 conclusions:
41 clinical applications
40 therapeutic implications
40 study 1
40 methodology:
40 historical background
40 editor
39 usage
39 trial status
39 role of the funding source
39 méthodes
39 follow-up
39 disscussion
39 conflict of interest statement:
39 computational details
38 treatment options
38 patient's perspective
38 investigations
38 funding source
38 data sources
38 aim of the study
37 user interface
37 the way forward
37 resources
37 author details
37 addendum
36 unmet needs
36 simulation study
36 preliminaries
36 performance
36 patient selection
36 participants
36 limitation
36 intervention
36 glossary
36 expanded abstract
36 declaration
36 database description
36 conflict of interests statement
36 concluding remarks and future perspectives
36 competing interests statement
36 author contribution
36 acknowledgements and funding
35 patient and case report
35 output
35 outcome measures
35 methods and patients
35 methods and implementation
35 methodological considerations
35 glossary of terms
35 future perspective
35 funding sources
35 conclusions and implications
35 abbreviations list
34 toxicity
34 theoretical background
34 study area
34 quality of life
34 procedures
34 methods and analysis
34 material
34 informed consent
34 final considerations
34 endnote
34 database construction
34 data access
34 case series
34 authors' roles
34 appendix b
34 animal models
34 analyses
33 web server
33 search strategy
33 review of the literature
33 prospects
33 methods and conventions
33 method/design
33 iii. results
33 economic evidence
33 dosage	administration	and formulations
33 database access
33 authors contribution
33 author's profile
32 taxonomic treatment
32 side effects
32 role of funding source
32 resource utilization
32 preclinical studies
32 numerical results
32 natural history
32 method and materials
32 material & methods
32 iv. discussion
32 data content
32 concluding remarks and perspectives
32 availability of supporting data
31 surgical treatment
31 surgery
31 patient-focused perspectives
31 new features
31 ii. materials and methods
31 genetic counselling
31 footnotes
31 discussion and future work
31 consent section
31 conclusion and future prospects
31 conceptual framework
31 authors and disclosures
30 the present study
30 study highlights
30 methods and data
30 future studies
30 future direction
30 etiopathogenesis
30 ethics approval
30 ethical issues
30 discussion & conclusion
30 disclosure of potential conflicts of interest
30 biomarkers
30 anatomy
30 algorithms
19 treatment strategies
19 techniques
19 systems and methods
19 systematic paleontology
19 summary and recommendations
19 results and observations
19 remarks
19 rationale
19 mortality
19 morphology
19 material and methodology
19 list of abbreviation used
19 laboratory diagnosis
19 inflammation
19 in summary
19 grant support
19 general methods
19 etiology and pathogenesis
19 epigenetics
19 discussion/conclusion
19 discussion and summary
19 deliverables
19 declaration of interests
19 database
19 conflict of interest disclosures
19 conflict of interest and funding
19 conclusions and clinical implications
19 clinical significance
19 clinical findings
19 apoptosis
19 angiogenesis
19 additional data file
18 study population and methods
18 study limitation
18 state of the art
18 research methods
18 remarks and main conclusions
18 public health importance
18 problem statement
18 online methods
18 nutrition
18 methods and material
18 limitations of this study
18 general comments and discussion
18 future research directions
18 functionality
18 experimental evaluation
18 evidence overview
18 dna methylation
18 disscusion
18 descriptions
18 data analyses
18 completing interests
17 where do we go from here?
17 test description
17 technical aspects
17 synthesis
17 study population
17 stem cells
17 questions to consider
17 proposed method
17 other events
17 metabolism
17 mechanism
17 mathematical model
17 instruments
17 input and output
17 genome sequencing information
17 final comments
17 experimental studies
17 disease targets and ligands
17 data deposition
17 contributions of authors
17 conclusion remarks
17 concluding thoughts
17 clinical application
17 adiponectin
16 trial registration
16 treatments
16 the problem
16 the practice
16 system and methods
16 surgical procedure
16 study objectives
16 secondary prevention
16 sample size
16 rheumatoid arthritis
16 reviewers' reports
16 research questions
16 protocol
16 pharmacokinetics and pharmacodynamics
16 patients	materials	and methods
16 motivation
16 model and methods
16 microbiology
16 medscape cme editor
16 main results
16 imaging studies
16 hypertension
16 historical aspects
16 guidelines
16 further work
16 financial competing interests
16 expert opinion
16 experiment 5
16 education
16 dosage and administration
16 discusssion
16 conclusions and future research
16 concluding remarks and outlook
16 clinical evaluation
16 case discussion
16 cancer
16 an example
15 where can i find out more?
15 training
15 therapeutic options
15 the current study
15 system overview
15 strengths and limitations of the study
15 response
15 prenatal diagnosis
15 phytochemistry
15 pharmacotherapy
15 patient 1
15 obesity
15 models and methods
15 measurements and results
15 laboratory findings
15 genomics
15 gene organization and evolutionary history
15 final thoughts
15 definition/diagnostic criteria
15 database availability
15 cytokines
15 conclusion and future direction
15 clinical evidence
15 challenges and future directions
15 caveats
15 breast cancer
15 botanical description
15 authors'contributions
14 theoretical considerations
14 the authors
14 targeted therapy
14 systems biology
14 sample preparation
14 research methodology
14 requirements
14 prevention and treatment
14 preoperative evaluation
14 postscript
14 postoperative management
14 pharmacokinetics and metabolism
14 patient perspectives
14 numerical experiments
14 multiple sclerosis
14 looking to the future
14 list of abbrevations
14 inclusion criteria
14 implication of the hypothesis
14 impact
14 immunotherapy
14 immunohistochemistry
14 human studies
14 histology
14 genome-wide association studies
14 general considerations
14 future trends
14 footnote
14 financial disclosures
14 discussion of results
14 discussion and review of the literature
14 diet
14 diagnostics
14 diabetes
14 costs
14 cost effectiveness
14 contribution to authorship
14 conclusions.
14 conclusions and place in therapy
14 conclusions and discussions
14 conclusion and recommendation
14 conclusion and future perspective
14 cme editor
14 clinical value
14 clinical aspects
14 choice of topic and rationale
14 caveats and future development
14 caveat and future development
14 cancer stem cells
14 call for papers
14 antioxidants
14 additional data
14 access
14 abbreviations used in this paper
13 viewpoint
13 vaccines
13 technical considerations
13 surveillance
13 subject and methods
13 software availability
13 simulation studies
13 published reviews	recommendations and guidelines
13 primary prevention
13 population and methods
13 pharmacological treatment
13 other considerations
13 other agents
13 open access and copyright
13 numerical simulations
13 new frontiers in drug discovery
13 measurements and main results
13 main text
13 list of abreviations
13 laboratory methods
13 interactions
13 ii. case description
13 hypothyroidism
13 further reading
13 evidence acquisition
13 database statistics
13 data extraction
13 curcumin
13 corticosteroids
13 contents
13 conclusions and future studies
13 clinical experience
13 causes
13 case report 3
13 bevacizumab
13 benefits
13 availability and future directions
13 author’s contribution
13 advantages
13 additional material
13 additional announcements/reminders
12 ultrasonography
12 treatment and prognosis
12 toll-like receptors
12 theoretical model
12 theoretical analysis
12 testing
12 survival
12 subjects and method
12 subjects	materials	and methods
12 species accounts
12 scope
12 scenarios
12 safety profile
12 radiology
12 prostate cancer
12 pregnancy
12 practical implications
12 physiology
12 pharmacology and pharmacokinetics
12 patient preference
12 operative techniques
12 online material
12 method and implementation
12 medical therapy
12 leptin
12 infection
12 in vitro studies
12 implications for research
12 imaging techniques
12 general conclusion
12 future outlook
12 follow up
12 exposure assessment
12 end notes
12 empirical results
12 distribution
12 discussion and concluding remarks
12 discussion & conclusions
12 disadvantages
12 diagnostic testing
12 declaration of competing interest
12 datasets
12 database structure
12 database implementation
12 data acquisition
12 current treatment options
12 contribution of authors
12 comparative genomics
12 community context
12 clinical summary
12 clinical results
12 clinical course
12 availability and requirement
12 authorship
12 author’s profile
12 atherosclerosis
12 assessments
12 analysis and results
12 analysis and discussion
12 alzheimer's disease
11 what who is doing now
11 web application
11 visualization
11 vaccination
11 use by commercial “for-profit” organisations
11 tumor angiogenesis
11 transmission
11 tools
11 therapeutic strategies
11 therapeutic efficacy
11 the road ahead
11 the hypothesis
11 the data
11 technology
11 system design and implementation
11 summary and implications
11 summary and future work
11 statement of competing interests
11 sepsis
11 risk stratification
11 risk assessment
11 reviewer comments
11 radiation therapy
11 querying the database
11 query examples
11 prophylaxis
11 physical activity
11 patient consent
11 pathological features
11 others
11 ongoing studies
11 molecular studies
11 methodological issues
11 method validation
11 mesenchymal stem cells
11 materialsand methods
11 looking ahead
11 liver transplantation
11 linkage studies
11 limitation of the study
11 learning points
11 interface
11 insulin resistance
11 infliximab
11 implications and conclusions
11 implementation details
11 immunology
11 historical review
11 growth factors
11 functional genomics
11 experimental set-up
11 erratum
11 eligibility criteria
11 dicussion
11 diagnosis and treatment
11 diagnosis and differential diagnosis
11 development
11 dedication
11 data resources
11 data generation
11 data and methodology
11 data and method
11 conflit d’intérêts
11 conclusions and future works
11 clinical potential
11 clinical features and diagnosis
11 case record
11 author contribution statement
11 architecture
11 appendix i
10 workflow
10 v. conclusion
10 use cases
10 ultrasound
10 tolerability and safety
10 therapeutic interventions
10 the present
10 the new study
10 the author
10 supporting material
10 supplementary figures and tables
10 stroke
10 statins
10 sources of support
10 software note
10 sensitivity analysis
10 safety issues
10 reviewers comments
10 resveratrol
10 rehabilitation
10 public health implications
10 program overview
10 principles
10 principle
10 previous work
10 presentation of hypothesis
10 preoperative preparation
10 phase ii studies
10 pharmacokinetic profile
10 outstanding questions
10 organization of the database
10 objectives of the study
10 mtor inhibitors
10 model development
10 methods/results
10 methodology and results
10 meth
10 meta-analysis
10 mechanical ventilation
10 materials and methods
10 management strategies
10 limitations and strengths
10 limitations and future directions
10 key message
10 key issues
10 iv. conclusion
10 investigation
10 imaging findings
10 funding/support
10 experiments and discussion
10 experimental validation
10 experimental part
10 experiment and results
10 examples of use
10 equipment
10 endothelial dysfunction
10 echocardiography
10 dosing and administration
10 dosage
10 documentation
10 dissemination
10 discussion/conclusions
10 discussion and implications
10 discussion and future perspectives
10 disclosure of interests
10 databases
10 data sets
10 cost
10 conflits d’intérêt
10 conclusions and summary
10 conclusions and remarks
10 colorectal cancer
10 clinical indications
10 chemokines
10 characterization
10 challenges ahead
10 case #1
10 cardiovascular disease
10 bisphosphonates
10 biology
10 biographies
10 authors' note
10 aims of the study
10 adjuvant therapy
10 adherence
10 a way forward
9 what other organisations are doing
9 web server description
9 vitamin d
9 variables
9 unresolved issues
9 treatment and prevention
9 trauma
9 the challenges ahead
9 testing of the hypothesis
9 tables
9 systematic palaeontology
9 system implementation
9 synopsis
9 support
9 summary and future prospects
9 summary and concluding remarks
9 study aim
9 standards
9 special situations
9 special considerations
9 software features
9 signaling pathways
9 sample size calculation
9 risk management
9 resistin
9 research needs
9 research design
9 report
9 related research
9 reflections
9 reagents and instruments
9 radiofrequency ablation
9 questionnaires
9 quality assurance
9 proteins
9 prospects for the future
9 proceedings summary
9 preventive strategies
9 possible solutions
9 positron emission tomography
9 phylogenetic analysis
9 pharmacological properties
9 peer review policy
9 other information
9 non-financial competing interests
9 neuropathology
9 network model
9 mri
9 molecular mechanisms
9 molecular genetics
9 method and results
9 metabolomics
9 metabolic syndrome
9 medical treatment
9 materials and methods:
9 malaria
9 laboratory tests
9 integration
9 insights from genome sequence
9 innate immunity
9 information sharing statement
9 infections
9 indian scenario
9 immunization
9 imaging modalities
9 hypoglycemia
9 historical overview
9 growth
9 general method
9 future strategies
9 future questions
9 future meetings
9 future aspects
9 further research
9 experimental results and analysis
9 experimental protocol
9 exercise
9 examination
9 evolution
9 ethics statement
9 ethics committee approval
9 ethical aspects
9 epidemiological studies
9 efficacy and safety
9 editor's note
9 economic evidence and resource utilization
9 economic evaluation
9 drugs
9 dosing
9 dosage	administration	and formulation
9 diagnosis and diagnostic methods
9 depression
9 database access and feedback
9 data set
9 data processing
9 current guidelines
9 contribution
9 conflict of interest notification
9 conflict of interest disclosure
9 conclusions and policy implications
9 conclusions and future developments
9 conclusions and future challenges
9 conclusions and further work
9 conclusion and prospects
9 conclusion and future research
9 conclusion and future outlook
9 concluding discussion
9 concepts and methods
9 computational methodology
9 communication
9 combination therapies
9 clinical picture
9 clinical pharmacology
9 clinical perspectives
9 clinical assessment
9 case report two
9 case report one
9 case presentation 2
9 case histories
9 case descriptions
9 case 5
9 case #2
9 calculations
9 building the database
9 biological activity
9 bioinformatics
9 autophagy
9 authors' contributions section
9 author’s information
9 atrial fibrillation
9 application example
9 anesthesia
9 analytical methods
9 alzheimer’s disease
8 where to from here?
8 what can be done?
8 what are the main strengths and weaknesses?
8 webserver
8 web services
8 web server implementation
8 viruses
8 virology
8 treatment and management
8 timing
8 the viewpoint
8 the past
8 the method
8 the article
8 technical note
8 technical details
8 take home message
8 systemic lupus erythematosus
8 system performance
8 supplementary table
8 supplemental materials
8 summary points
8 summary and prospects
8 study methods
8 study 3
8 spectrum of activity
8 sources
8 skin
8 scenario
8 sample and methods
8 rituximab
8 review criteria
8 review and discussion
8 retrieving genbank data
8 research question
8 research directions
8 report of cases
8 renal cell carcinoma
8 related studies
8 recommendations for future research
8 prospective
8 program availability
8 problems
8 preventive measures
8 precautions
8 practical considerations
8 practical applications
8 policy recommendations
8 photodynamic therapy
8 perspectives and conclusions
8 performance evaluations
8 patient satisfaction
8 patient evaluation
8 patient characteristics
8 partie expérimentale
8 parkinson’s disease
8 parkinson's disease
8 our experience
8 operative procedure
8 objective and methods
8 novel agents
8 new data
8 model and method
8 mirna biogenesis
8 methods and participants
8 methods / design
8 methodological approach
8 medical management
8 matrix metalloproteinases
8 matherials and methods
8 management and treatment
8 main findings
8 magnitude of the problem
8 looking forward
8 literature
8 limitations and future work
8 limitations and conclusions
8 laboratory investigations
8 kurzfassung
8 key take-home messages
8 input	output and options
8 infection control
8 inclusion and exclusion criteria
8 implications for treatment
8 iii. results and discussion
8 hyperthyroidism
8 geographical distribution
8 genomic analysis
8 gene expression
8 future applications
8 fundings
8 funding support
8 function
8 final comment
8 fibrosis
8 feedback
8 features and functionalities
8 experimental work
8 experimental evidence
8 experiment details
8 experiment 2b
8 ethical review
8 epilepsy
8 epidemiology and risk factors
8 dose
8 disclaimers
8 directions for future research
8 diagnostic considerations
8 diabetes mellitus
8 device fabrication
8 design/methods
8 demographics
8 definition and classification
8 dataset
8 data retrieval
8 data integration
8 cryotherapy
8 coordinates
8 controversies
8 contents of the database
8 construction
8 conclusions/outlook
8 conclusions	place in therapy
8 conclusion and future developments
8 concluding remarks [see also figure 1]
8 concluding remarks [see also figure 1: flowchart of paper]
8 concepts
8 compliance
8 clinical recommendations
8 clinical practice
8 clinical considerations
8 clinical characteristics
8 citing mgd
8 citation
8 chemoprevention
8 challenges and successes
8 challenges and perspectives
8 cases report
8 case presentation 1
8 cardiovascular effects
8 candidate gene studies
8 background and related work
8 autoimmunity
8 authors's contributions
8 authors' details
8 author's response
8 assignments and data deposition
8 article
8 appendix ii
8 antibiotic prophylaxis
8 animals and methods
8 analysis tools
8 aknowledgements
8 aims and hypotheses
8 aim of study
8 aim and objectives
8 aetiopathogenesis
8 access to the database
7 who is in the sample?
7 what are the results?
7 way forward
7 video available at www.surgicalneurologyint.com
7 vascular endothelial growth factor (vegf)
7 trial design
7 transcriptional regulation
7 theoretical methods
7 the solution
7 the next steps
7 taxonomic accounts
7 system model
7 synonyms
7 sustainability
7 surgical treatments
7 surgical procedures
7 surgical intervention
7 surgical considerations
7 supportive care
7 supplemental tables
7 summary of findings
7 subjects & methods
7 study selection
7 study protocol
7 study objective
7 study area and data
7 stress
7 species descriptions
7 software output
7 software input
7 smoking cessation
7 single photon emission computed tomography
7 simulations and results
7 simulation experiments
7 simulation analysis
7 signs and symptoms
7 sensor design
7 sensitivity
7 search methods
7 scientific foundation
7 sample
7 safety data
7 safety considerations
7 safety concerns
7 reviewer's report 2
7 research recommendations
7 research background
7 remaining questions
7 remaining challenges
7 registration
7 ranibizumab
7 randomisation
7 radiological findings
7 radiological features
7 radiographic features
7 questions that the paper raises
7 quality control
7 proposed approach
7 prevention strategies
7 preparation
7 preliminary results
7 practice guideline date
7 practice guideline
7 pparγ
7 potential conflicts of interest
7 phase iii trials
7 phase i studies
7 pharmacogenetics
7 peroxisome proliferator-activated receptors
7 patient preparation
7 patient perspective
7 pathogenicity
7 pancreatic cancer
7 pain
7 overcoming barriers
7 ovarian cancer
7 outreach
7 outlook and conclusion
7 our approach
7 other applications
7 osteoporosis
7 organism information
7 obsessive-compulsive disorder
7 observational studies
7 numerical simulation
7 nucleotide excision repair
7 multiple choice questions
7 monotherapy
7 monoclonal antibodies
7 microscopy
7 methods and methods
7 methods & results
7 method and material
7 medication
7 mechanism of action	metabolism and pharmacokinetic profile
7 measurement
7 mass spectrometry
7 lung cancer
7 lipids
7 input/output
7 indications and contraindications
7 implications for therapy
7 implications for future research
7 implications and limitations
7 immune response
7 ii. materials and methods
7 histopathological findings
7 histone modifications
7 glycemic control
7 genomes
7 future enhancements
7 future directions and conclusion
7 future directions and challenges
7 further information
7 funding statement
7 for more information
7 followup
7 final diagnosis
7 figures
7 experiments and discussions
7 experimental results and discussions
7 experimental protocols
7 experiment 2a
7 exclusion criteria
7 example application
7 evidence
7 error analysis
7 environment
7 endometrial cancer
7 endocrine therapy
7 electronic addresses
7 education and training
7 ecology
7 drug–drug interactions
7 drug resistance
7 discussion and future development
7 differential diagnoses
7 diagnostic imaging
7 diagnostic evaluation
7 diagnosis and management
7 diabetic retinopathy
7 diabetic nephropathy
7 design and fabrication
7 deep brain stimulation
7 database organization
7 database access and interface
7 data synthesis
7 data sources and processing
7 data source
7 data model
7 data curation
7 data collection and analysis
7 data analysis and results
7 current situation
7 current challenges
7 cost considerations
7 corresponding author
7 contacting us
7 construction and contents
7 considerations
7 consensus statement
7 conclusions and future trends
7 conclusions and future direction
7 conclusion and future development
7 concluding notes
7 computational experiments
7 competing interests declaration
7 comorbidity
7 collaborations
7 cme answers
7 clinical outcome
7 citing genbank
7 chemical constituents
7 cetuximab
7 cell culture
7 case two
7 case series and methods
7 case one
7 calibration
7 biomechanics
7 biological mechanisms
7 benchmark
7 basic concepts
7 background information
7 authors' contributions and information
7 author note
7 association studies
7 aromatase inhibitors
7 application examples
7 appendix c
7 antibiotic resistance
7 anaesthetic management
7 amyotrophic lateral sclerosis
7 algorithm and implementation
7 age
7 administration
7 adipose tissue
7 achievements
7 accessibility
7 abstracts in non-english languages
7 a case study
6 wound healing
6 workshop recommendations
6 what needs to be done?
6 what does the future hold?
6 visfatin
6 urls
6 united kingdom
6 trial organisation
6 treatment goals
6 toxoplasmosis
6 tissue engineering
6 therapeutics
6 therapeutic potential
6 therapeutic considerations
6 therapeutic approaches
6 theoretical approach
6 the web interface
6 the research
6 the proposed method
6 the project
6 the partnership
6 the challenge
6 the blast family of sequence-similarity search programs
6 the algorithm
6 thanks
6 temperature
6 technical challenges
6 taxonomic history
6 targeted therapies
6 take-home messages
6 systemic therapy
6 system requirements
6 surgical therapy
6 supporting information available
6 sunitinib
6 summary and future outlook
6 suggestions for future research
6 subjects	materials and methods
6 study site
6 study setting
6 study organization
6 study
6 strengths and weaknesses of the study
6 strengths
6 steroids
6 special cases
6 smoking
6 simulation results and discussion
6 simulation results and analysis
6 simulation model
6 side-effects
6 server description
6 serotonin
6 sequence analysis
6 selenium
6 selection criteria
6 segmentation
6 search results
6 search methods for identification of studies
6 scoring systems
6 sampling
6 rna interference
6 risks
6 reviewer's report 3
6 results and statistical analysis
6 results and outcomes
6 results and interpretation
6 research objectives
6 research methods and procedures
6 regulatory t cells
6 recurrence
6 recruitment
6 reconstruction
6 reagents
6 reactive oxygen species
6 query
6 psoriasis
6 protocols
6 protease inhibitors
6 prospectus
6 proposed solution
6 properties
6 preclinical data
6 practical issues
6 potential complications
6 potential applications
6 posttraumatic stress disorder
6 postoperative complications
6 post-operative care
6 pitfalls
6 pilot study
6 physiopathology
6 phenotype
6 phase iii studies
6 pharmacological profile
6 pharmacological activities
6 patients/methods
6 patients et observations
6 patient history
6 patient considerations
6 patient acceptability
6 pathology and pathogenesis
6 pathologic features
6 participant outcomes
6 overall conclusions
6 outcomes summary
6 other studies
6 other resources
6 other methods
6 other issues
6 other approaches
6 opportunities
6 ongoing clinical trials
6 numerical examples
6 notation
6 niacin
6 new directions
6 neurosurgery
6 neuroprotection
6 naltrexone
6 mouse models
6 morbidity and mortality
6 monte carlo simulations
6 molecular methods
6 molecular biology
6 molecular analysis
6 model selection
6 model and results
6 micrornas
6 microarray analysis
6 methods/study design
6 methods:
6 methods of the review
6 methods and theory
6 methods and models
6 methods & design
6 methods	results and discussion
6 metformin
6 meterials and methods
6 metastasis
6 meta-analyses
6 mek inhibitors
6 mechanisms of resistance
6 mechanism of injury
6 materials/subjects and methods
6 materials and results
6 management and outcome
6 main outcome measures
6 liver
6 lessons learnt
6 leadership
6 laboratory evaluation
6 key words
6 key findings
6 interleukin-6
6 intent of consort 2010
6 initial management
6 information sources
6 in vivo studies
6 in vitro activity
6 immunogenicity
6 illustrative case
6 illustration
6 identification
6 huntington’s disease
6 highlights
6 hepatitis c
6 hepatitis b virus
6 health effects
6 hdac inhibitors
6 guiding principles
6 glucocorticoids
6 getting started
6 geological setting
6 genome sequencing and annotation information
6 genome annotation
6 genetic susceptibility
6 gender differences
6 gastrointestinal tract
6 future treatments
6 future extensions
6 functional annotation
6 full methods
6 free radicals
6 for further information
6 experimental methodology
6 executive summary
6 example analysis
6 evaluation methods
6 etiology and pathophysiology
6 ethical clearance
6 etanercept
6 epigenetic mechanisms
6 epidermal growth factor receptor
6 environmental risk factors
6 elisa
6 electronic database information
6 editorial note
6 dyslipidemia
6 dna repair
6 disease models	knockouts and assays
6 disease
6 discussion and future plans
6 disclosure/conflict of interest
6 diagnostic tools
6 diagnostic studies
6 diagnosis and staging
6 development of consort 2010
6 detection
6 design and methodology
6 description of the tool
6 description of additional data files
6 delivery of effective interventions
6 decision-making
6 database structure and content
6 database development
6 database content and organization
6 data submission
6 data mining
6 data management
6 data archiving
6 data acquisition and analysis
6 data access and visualization
6 cytokines and chemokines
6 current therapeutic options
6 crystallization
6 cryoablation
6 costs and benefits
6 coronary heart disease
6 coronary artery disease
6 control
6 content of the database
6 conclusions and research needs
6 conclusions and recommendations for future research
6 conclusions and future plans
6 conclusions and future perspective
6 conclusions and future outlook
6 conclusions and final remarks
6 conclusions and directions for future research
6 conclusion and summary
6 conclusion and future studies
6 conclusion and clinical implications
6 computational results
6 competing of interests
6 comparative studies
6 coda
6 clinical uses
6 clinical symptoms
6 clinical study
6 clinical scenario
6 clinical perspective
6 clinical manifestation
6 clinical management
6 clinical efficacy studies
6 clinical diagnosis
6 classifications
6 changes in consort 2010
6 challenges and opportunities
6 cervical cancer
6 cell therapy
6 case report:
6 case presentation and discussion
6 case examples
6 cardiovascular diseases
6 can i get hold of the data? where can i find out more?
6 botulinum toxin
6 blood pressure
6 biochemistry
6 bioavailability
6 basic principles
6 background to consort
6 background and significance
6 author disclosures
6 assumptions and limitations
6 aspirin
6 antimicrobial activity
6 annotation
6 animals
6 angiography
6 anatomical considerations
6 alternative approaches
6 algorithm development
6 alcohol
6 aging
6 advocacy
6 adverse drug reactions
6 additional features
6 accession codes
6 access and interface
6 acceptability
6 & panel respondents
5 wnt signaling
5 wireless sensor networks
5 where next?
5 where are we now?
5 what is your diagnosis?
5 what is to be done?
5 what has been measured?
5 vi. conclusion
5 ventricular arrhythmias
5 vascular endothelial growth factor
5 utility to the biological community
5 unanswered questions and future directions
5 type 2 diabetes
5 type 1 diabetes
5 tutorial
5 tumors
5 tuberculosis
5 trial management
5 trial design and methods
5 treatment regimen
5 treatment recommendations
5 treatment modalities
5 treatment considerations
5 treatment approaches
5 traumatic brain injury
5 transplantation
5 traditional uses
5 topiramate
5 timing of surgery
5 therapeutic targets
5 therapeutic intervention
5 therapeutic applications
5 the way ahead
5 the study area
5 the review
5 the results
5 the present research
5 the inflammatory response
5 the bottom line
5 th17 cells
5 test cases
5 technical issues
5 technical background
5 systematic review
5 systematic part
5 systematic accounts
5 symptomatic treatment
5 survey results
5 survey
5 surgical approach
5 supplementary results
5 supplementary materials requirements
5 supplementary materials and methods
5 supplemental figure
5 suplementary data
5 summing up
5 summary/conclusion
5 summary statement
5 suggestion
5 study aims
5 studies
5 strengths and weaknesses
5 strategy
5 strategies
5 stereotactic radiosurgery
5 statement
5 sphingolipid metabolism
5 special circumstances
5 spatial coverage
5 sorafenib
5 some conclusions
5 solutions
5 software description
5 simulation method
5 simulation details
5 simulation and results
5 server performance
5 server implementation
5 serology
5 sensitivity analyses
5 see video on www.indianjurol.com
5 search methodology
5 sample collection
5 safety and adverse effects
5 retinopathy
5 resuscitation
5 results/conclusions
5 results and evaluation
5 results and discusion
5 results (table 1)
5 result and discussions
5 result & discussion
5 responsibility
5 respiratory system
5 research direction
5 reply
5 replication
5 relevant anatomy
5 recommendations and conclusions
5 receptors
5 radiopharmaceuticals
5 questions for the future
5 questionnaire
5 putting it all together
5 pulmonary embolism
5 publication requirements
5 publication policy
5 public health
5 psychological factors
5 psoriatic arthritis
5 protein kinase c
5 proposed solutions
5 proposed methodology
5 proof of concept
5 project description
5 progress
5 prognostic factors in lymphoma
5 process
5 problem definition
5 probiotics
5 pro's response
5 principles of management
5 principles for addressing the challenges
5 prevention and control
5 present
5 preprocessing
5 practice implications
5 practical tips
5 power
5 potential uses
5 postoperative course
5 post-processing
5 possible mechanisms
5 positioning
5 pleural effusion
5 phylogeny
5 pharmacological therapy
5 pharmacological therapies
5 pharmacological interventions
5 pharmacogenomics
5 pharmacoeconomics
5 peer review
5 pediatrics
5 patients and methods:
5 patient education
5 patient and observation
5 pathways
5 pathophysiological mechanisms
5 part 2
5 pain management
5 other factors
5 other
5 optical coherence tomography
5 opioids
5 operative steps
5 online supplemental material
5 of mice and men
5 observations & results
5 numerical results and discussion
5 numerical model
5 notes added in proof
5 note in proof
5 normalization
5 next frontiers
5 new perspectives
5 new entities/subtypes
5 neurological diseases
5 neuroinflammation
5 neuroimaging studies
5 neurodegenerative diseases
5 nervous system
5 neoadjuvant chemotherapy
5 national center for complementary and alternative medicine (nccam)/national institutes of health (nih) news and grant application announcements
5 monte carlo simulation
5 molecular genetic studies
5 model validation
5 model comparison
5 microarray studies
5 metrics
5 methods of review
5 methods of analysis
5 methods and discussion
5 methods and data sources
5 methodology of development
5 methodology and methods
5 method overview
5 method of literature search
5 method of analysis
5 method and design
5 metastases
5 mental health
5 medication adherence
5 mathematical background
5 material/methods
5 materals and methods
5 management options
5 mammary stem cells
5 main features
5 mailing address
5 lymphoma
5 literature search strategy
5 liraglutide
5 liposomes
5 limitations and challenges
5 limitation of study
5 ligands
5 laboratory testing
5 kidney
5 justification
5 iv. conclusions
5 iv
5 ipilimumab
5 interpretation and conclusions
5 interleukin-10
5 integrins
5 installation
5 insights into the genome
5 influenza
5 indications for treatment
5 indication
5 implementation and performance
5 implementation and evaluation
5 immunosuppression
5 immunopathogenesis
5 immune system
5 imaging results
5 image analysis
5 illustrative examples
5 illustrations
5 iii
5 ii
5 hypothesis tests
5 hypothesis testing
5 hospital course
5 hiv
5 historical notes
5 histopathological examination
5 histone deacetylase inhibitors
5 heterogeneity
5 hepatocellular carcinoma
5 hemodynamics
5 heat shock proteins
5 heart failure
5 heart
5 graphical user interface
5 ghrelin
5 genotype-phenotype correlations
5 genome analysis
5 genetic studies
5 genetic predisposition
5 genetic counseling and prenatal diagnosis
5 general recommendations
5 general discussion and conclusions
5 gender
5 gastric cancer
5 future therapies
5 future directions and concluding remarks
5 further questions
5 further discussion
5 functional implications
5 framework
5 formulation
5 fertility
5 extracorporeal membrane oxygenation
5 experimentals
5 experimental study
5 experimental sections
5 experimental process
5 experimental apparatus
5 experiment 6
5 experiment 1a
5 example of use
5 ethics statement by all authors:
5 ethics and consent
5 erythropoietin
5 epigenetic regulation
5 epidemiology of lymphoma
5 endothelial progenitor cells
5 emerging therapies
5 emerging technologies
5 embryonic stem cells
5 embryology
5 eligibility
5 egfr
5 efficacy and safety studies
5 editors' note
5 economic impact
5 economic considerations
5 early detection
5 dsg consensus process
5 drug profile
[truncated: 184,732 more rows]
[truncated: 62 more columns]

## Sheet: Test_set_-Section_Titles
Frequency and Section Title
95 references
59 discussion
55 results
43 acknowledgements
39 introduction
34 keywords
31 conclusion
31 methods
26 background
21 competing interests
21 supplementary material
18 materials and methods
16 authors' contributions
14 acknowledgement
13 footnotes
11 abbreviations
11 conclusions
9 footnotes
7 experimental
7 footnotes
7 supplementary crystallographic information
6 related literature
6 supporting information
5 acknowledgments
5 authors’ contributions
4 acknowledgment
4 list of abbreviations
4 results and discussion
4 footnote
3 1 introduction
3 author contribution
3 case presentation
3 case report
3 notes
3 pre-publication history
3 subjects and methods
3 supplementary information
2 additional data files
2 author's contributions
2 consent
2 funding
2 funding statement
2 glossary
2 limitations
2 materials & methods
2 materials&methods
2 review
1 1. introduction
1 2. biosensor development using polymer nanowires
1 2 case report
1 2 discussion
1 2 oxidative stress in postmenopausal osteoporosis and antioxidative role of tualang honey
1 3 anti-inflammatory effects of tualang honey
1 3 conclusion
1 3 discussion
1 3. electropolymerization of carbon nanotube biosensor
1 4. electropolymerization of zno biosensors
1 5. conclusions and future directions
1 a. mirna definition, biology and function
1 ancient india’s contribution to psychiatry today
1 appendix
1 assignments and data deposition
1 attitudes and applications
1 author details
1 author's contribution
1 authors’ contribution
1 availability and requirements
1 biological context
1 b. mirna in pulmonary physiology and pathology
1 browsing metalpdb
1 case summary
1 clearance of apoptotic cells
1 comparison with other available databases focusing on metals in biology
1 competing interest
1 concluding remarks
1 conclusion and discussion
1 conflict of interest statement
1 current challenges to creating an hiv-1 vaccine
1 danger signals from later apoptotic cells/necrotic cells
1 database construction
1 dear editor,
1 distal-less homeobox 5 (dlx5)
1 disturbed apoptotic cell clearance in sle patients
1 download/links
1 electronic supplementary material
1 experiment 1 horizontal and vertical processing in faces, objects and natural scenes
1 experiment 2 dependence of the facial identity after-effect on orientation structure
1 experiment 3 matching faces across viewpoint
1 experiment 4 interactive face perception
1 experimental
1 figures and tables
1 future directions
1 future discoveries and uses of nitric oxide
1 general discussion
1 how far should we compromise on scientific proof?
1 how good is the evidence for screening?
1 implementation
1 implementation and database structure
1 instituting safeguards
1 introduction: intracellular communication
1 in tune with, but a step behind
1 key messages
1 keywords-contenwise
1 list of abbreviations used
1 materials and computational methods
1 methods and experiments
1 methods/study design
1 multimedcia appendix 1
1 multimedcia appendix 2
1 multimedcia appendix 3
1 myeloid elf-1 like factor (mef)
1 nitric oxide-based disorders and therapies
1 nitric oxide – mechanisms of action
1 nitric oxide-producing pathways: enzymes and co-factors
1 note
1 novel vaccine options
1 nuts and bolts
1 open reading frames (orfs) with no assigned function (6 candidates) + proteins assigned a nonspecific function (7 candidates) + proteins assigned a single function but which our analysis indicates are multifunctional (9 candidates) + proteins that may have been assigned an incorrect specific function
1 overstating claims
1 pathologic findings
1 perspectives
1 promising results in an effort to produce an hiv vaccine
1 prophylactic vs therapeutic vaccines
1 public awareness of crc
1 reference
1 related literature
1 research design and methods
1 retrieval of information
1 scarcity and economic evaluation
1 scientific research
1 selected issues in economic evaluation of integrated care arrangements
1 short-term gain, long-term pain?
1 source data and content of the database
1 sources of concern
1 suggested reading
1 take home message
1 the bright side
1 the environmental health payoff
1 the finnish model
1 the long road to discovery
1 the molecular versatility of nitric oxide
1 the question of sanitation
1 trend set towards remaining contemporary and addressing local concerns
1 trial status
1 why are these infants more prone for such a problem?
